# Supplementary material for: Can Rehabilitation in Nature Improve Self-Perceived Interpersonal Problems? A Matched-Control Study
Source: Int J Environ Res Public Health. 2022 Mar 18;19(6):3622. doi: 10.3390/ijerph19063622 (PMC8949583; doi:10.3390/ijerph19063622)
Supplement: Supplementary file 1 [file ijerph-19-03622-s001.zip]

Archive with 1 entries (1 files):
- ijerph-1589585-supplementary.pdf
